# Supplementary material for: An FGF2-Derived Short Peptide Attenuates Bleomycin-Induced Pulmonary Fibrosis by Inhibiting Collagen Deposition and Epithelial–Mesenchymal Transition via the FGFR/MAPK Signaling Pathway
Source: Int J Mol Sci. 2025 Jan 9;26(2):517. doi: 10.3390/ijms26020517 (PMC11764546; doi:10.3390/ijms26020517)
Supplement: Supplementary file 1 [file ijms-26-00517-s001.zip]

Archive with 2 entries (2 files):
- Supplementary Figure.pdf
- Supplementary information S1,S2.pdf
